# Supplementary material for: Inhibition of Tunneling Nanotubes between Cancer Cell and the Endothelium Alters the Metastatic Phenotype
Source: Int J Mol Sci. 2021 Jun 7;22(11):6161. doi: 10.3390/ijms22116161 (PMC8200952; doi:10.3390/ijms22116161)
Supplement: Supplementary file 1 [file ijms-22-06161-s001.zip]

Archive with 1 entries (1 files):
- ijms-1191025-SI.pdf
